# Supplementary material for: MnO2-Ir Nanowires: Combining Ultrasmall Nanoparticle Sizes, O-Vacancies, and Low Noble-Metal Loading with Improved Activities towards the Oxygen Reduction Reaction
Source: Nanomaterials (Basel). 2022 Sep 1;12(17):3039. doi: 10.3390/nano12173039 (PMC9457901; doi:10.3390/nano12173039)
Supplement: Supplementary file 1 [file nanomaterials-12-03039-s001.zip]

Archive with 1 entries (1 files):
- nanomaterials-1844603-supplementary.pdf
